# Supplementary material for: Whole-Genome Analysis of Extensively Drug-Resistant Enterobacter hormaechei Isolated from a Patient with Non-Hodgkin’s Lymphoma
Source: Genes (Basel). 2024 Jun 20;15(6):814. doi: 10.3390/genes15060814 (PMC11202416; doi:10.3390/genes15060814)
Supplement: Supplementary file 1 [file genes-15-00814-s001.zip]

Archive with 1 entries (1 files):
- genes-3054672-supplementary.pdf
